# Supplementary material for: Parsimonious genotype by environment interaction covariance models for cassava (Manihot esculenta)
Source: Front Plant Sci. 2022 Sep 21;13:978248. doi: 10.3389/fpls.2022.978248 (PMC9532941; doi:10.3389/fpls.2022.978248)
Supplement: Supplementary file 2 [file Data_Sheet_2.xlsx]

## Sheet: Suppl Table 1
env	trial	trait	nrep	min	max	mean	std	gen_var	res_var	H2	H2*	CV(%)	Ac
Abuja20	19UYT36setAAB	fyld	2	4.875	42.375	23.5502	8.51892	9.0068	40.0972	0.183422	0.309987	26.8882	0.508293
Abuja20	19UYT36setBAB	fyld	2	11.375	44	28.0599	8.12919	31.1503	31.6084	0.49635	0.663415	20.0362	0.79998
Ago-Owu18	17UYT36setAAG	fyld	3	17.8125	63.125	34.5064	7.99619	30.079	30.584	0.495838	0.746865	16.0268	0.847729
Ago-Owu18	17UYT36setBAG	fyld	3	10	72.8125	33.5715	9.6155	10.8785	67.5886	0.138638	0.325625	24.4887	0.550639
Ago-Owu19	18UYT36setAAG	fyld	3	14.6875	49.6875	27.9601	7.81997	34.1818	25.7737	0.570119	0.799144	18.1573	0.881445
Ago-Owu19	18UYT36setBAG	fyld	3	12.5	59.375	29.3953	8.53534	15.274	54.4456	0.219077	0.456997	25.1018	0.66656
Ago-Owu20	19UYT36setAAG	fyld	2	23.3125	60.4375	41.3915	9.4781	38.7858	48.8594	0.442532	0.613549	16.8874	0.76727
Ago-Owu20	19UYT36setBAG	fyld	2	21.4375	68.625	40.5208	10.4921	46.2167	63.9224	0.419621	0.591173	19.731	0.754973
Ibadan18	17UYT36setAIB	fyld	3	5.625	65	36.7749	11.0238	54.3512	63.7986	0.460019	0.718766	21.7197	0.830664
Ibadan19	18UYT36setAIB	fyld	3	5	73	41.378	12.0831	60.1547	56.2649	0.516706	0.762324	18.128	0.854556
Ibadan19	18UYT36setBIB	fyld	3	4.5625	62.875	38.3428	11.2251	44.1104	69.0123	0.389934	0.657241	21.666	0.783778
Ibadan20	19UYT36setAIB	fyld	2	7.0625	44.3125	25.3226	6.95571	17.6066	30.5926	0.365288	0.535108	21.8424	0.711002
Ibadan20	19UYT36setBIB	fyld	2	3.4375	56.9375	27.7831	9.61885	7.8901	50.6457	0.134791	0.237561	25.6148	0.455881
Ikenne17	16C1UYT34IK	fyld	3	15.625	59.375	37.019	10.4404	56.0967	54.8731	0.505513	0.754112	20.0104	0.85076
Ikenne18	17C1UYT34IK	fyld	3	6.5625	49.375	26.8413	7.68263	28.5916	23.0055	0.554132	0.788514	17.8695	0.873302
Ikenne18	17UYT36setAIK	fyld	3	17.5	56.875	35.217	7.96876	36.96	24.2373	0.603949	0.82062	13.9794	0.89106
Ikenne18	17UYT36setBIK	fyld	3	6.75	61.875	39.849	9.75651	55.8685	37.3971	0.599026	0.817577	15.3462	0.890515
Ikenne19	18UYT36setAIK	fyld	3	6.875	37.1875	20.7147	6.72862	13.2388	30.496	0.302706	0.565661	26.6589	0.741584
Ikenne19	18UYT36setBIK	fyld	3	5.625	33.75	14.1609	5.18348	17.7403	9.3503	0.654852	0.850565	21.5934	0.908458
Ikenne20	19UYT36setAIK	fyld	2	15.875	65.875	41.2387	10.3129	54.9354	51.2123	0.517537	0.682075	17.3533	0.811702
Ikenne20	19UYT36setBIK	fyld	2	14.8125	78.9375	42.4714	12.9353	89.6109	73.5096	0.549354	0.709139	20.1872	0.827223
Kano19	18UYT36setAKN	fyld	3	0.3125	38.4375	15.7714	8.57965	2.5003	44.5311	0.0531617	0.144159	42.3117	0.368049
Kano19	18UYT36setBKN	fyld	3	0.3125	45	14.6881	7.50151	2.5485	29.5193	0.0794707	0.205719	36.9903	0.438651
Mokwa17	16C1UYT34MK	fyld	3	2.1875	41.5625	22.4203	7.28772	17.4709	24.8042	0.413267	0.678772	22.2137	0.803926
Mokwa18	17C1UYT34MK	fyld	3	2.5	48.125	28.5025	10.6788	18.1104	51.8686	0.258797	0.511594	25.268	0.700868
Mokwa18	17UYT36setAMK	fyld	3	4.375	72.5	33.9757	12.2631	55.3802	54.6006	0.503545	0.752649	21.7485	0.850893
Mokwa18	17UYT36setBMK	fyld	3	13.125	55	32.4934	10.7657	63.6323	40.8629	0.60895	0.823684	19.6729	0.889471
Mokwa19	18UYT36setAMK	fyld	3	3.125	36.5625	20.3361	8.17825	18.8259	34.0461	0.356065	0.623899	28.6924	0.771379
Mokwa19	18UYT36setBMK	fyld	3	3.75	44.375	21.3843	8.55505	39.6776	29.4824	0.573707	0.801486	25.3913	0.880322
Mokwa20	19UYT36setAMK	fyld	2	5.4375	32.6875	17.9732	5.95473	0.5263	16.022	0.0318061	0.0616471	22.2706	0.240945
Mokwa20	19UYT36setBMK	fyld	2	9.6875	30.25	19.2969	5.24573	8.0853	12.3842	0.394994	0.566301	18.2367	0.737161
Onne18	17C1UYT34ON	fyld	3	9.0625	58.75	28.9412	10.079	11.9512	85.3385	0.122841	0.295841	31.9195	0.533257
Onne19	18UYT36setAON	fyld	3	5	33.75	15.2286	5.00285	10.7066	13.6793	0.439051	0.701319	24.2869	0.821658
Onne19	18UYT36setBON	fyld	3	6.25	46.5625	18.5718	6.41945	13.8356	15.9391	0.464676	0.722537	21.4969	0.83521
Onne20	19UYT36setAON	fyld	2	1.5	23.125	13.0481	5.49803	3.2721	15.5925	0.173452	0.295627	30.2629	0.521194
Otobi18	17C1UYT34OT	fyld	3	10	47.8125	25.8578	9.46539	19.1692	53.3472	0.264343	0.518765	28.2464	0.706321
Otobi19	18UYT36setAOT	fyld	3	11.0625	83.25	47.4925	16.4917	64.0772	138.98	0.315567	0.580389	24.8225	0.747854
Otobi19	18UYT36setBOT	fyld	3	4.875	77.875	35.2279	16.5036	24.1002	81.7028	0.227784	0.469474	25.6585	0.654442
Ubiaja17	16C1UYT34UB	fyld	3	14.6875	56.25	33.2138	8.88644	20.5925	38.9757	0.345696	0.613157	18.7965	0.768717
Ubiaja18	17C1UYT34UB	fyld	3	13.75	45	27.595	6.45364	17.2872	23.2964	0.425965	0.690034	17.491	0.81671
Ubiaja20	19UYT36setAUB	fyld	2	2.625	33.25	16.869	7.06092	13.7487	16.3249	0.457168	0.627475	23.9517	0.776199
Ubiaja20	19UYT36setBUB	fyld	2	3.875	33	14.5816	5.87904	15.1956	14.3568	0.514192	0.679163	25.985	0.809315
Umudike17	16C1UYT34UM	fyld	3	1.25	43.75	24.242	9.92377	11.8236	34.8419	0.253369	0.504472	24.3491	0.695531
Umudike18	17C1UYT34UM	fyld	3	5.625	43.75	21.2745	8.00689	2.9799	61.1701	0.0464514	0.12751	36.7629	0.349444
Umudike19	18UYT36setAUM	fyld	3	10.5	54.5625	33.0018	9.55935	26.4764	57.5356	0.31515	0.579924	22.9842	0.735717
Umudike19	18UYT36setBUM	fyld	3	13.3125	58.9375	30.308	9.71313	33.3365	55.9371	0.373419	0.641306	24.677	0.708249
Zaria20	19UYT36setAZA	fyld	2	1.0625	26.375	13.0147	6.42201	0.6048	13.5903	0.0426046	0.0817303	28.3257	0.275097
Zaria20	19UYT36setBZA	fyld	2	3.5625	28.5	14.3638	5.9208	2.1788	14.2806	0.132373	0.233799	26.309	0.456353
Abuja20	19UYT36setAAB	dm	2	25.1	39.5	34.0918	3.20538	6.8172	3.267	0.67603	0.806702	5.30178	0.862767
Abuja20	19UYT36setBAB	dm	2	27.6	39.6	34.5361	2.7144	4.4444	3.0186	0.595525	0.746494	5.03069	0.851915
Ago-Owu18	17UYT36setAAG	dm	3	26	40	32.9626	2.60234	3.0174	3.85	0.439384	0.701601	5.95263	0.82437
Ago-Owu18	17UYT36setBAG	dm	3	25	40	33.0538	3.18408	3.1416	6.8496	0.314436	0.579118	7.91793	0.715279
Ago-Owu19	18UYT36setAAG	dm	3	24	38	31.4907	2.99687	4.164	4.9458	0.457093	0.716375	7.0621	0.834552
Ago-Owu19	18UYT36setBAG	dm	3	26	38	31.6759	2.79796	4.3717	3.1989	0.577454	0.803917	5.64643	0.884072
Ago-Owu20	19UYT36setAAG	dm	2	27.9	41.5	34.8649	2.99813	4.0172	4.8024	0.455485	0.625888	6.28552	0.780065
Ago-Owu20	19UYT36setBAG	dm	2	28.5	39.6	33.9514	2.57562	4.1522	2.575	0.617227	0.763314	4.72637	0.861459
Ibadan18	17UYT36setAIB	dm	3	30	46	38.5258	3.22456	4.0386	5.0636	0.443696	0.705252	5.8409	0.823645
Ibadan19	18UYT36setAIB	dm	3	29.7	45.9	40.6903	3.07649	4.9939	3.9001	0.561492	0.793447	4.85341	0.86193
Ibadan19	18UYT36setBIB	dm	3	30.6	45.9	40.051	2.84759	2.5212	4.9955	0.335409	0.602241	5.58054	0.749287
Ibadan20	19UYT36setAIB	dm	2	26.7	43.2	33.7397	3.55226	5.0699	7.7559	0.39529	0.566605	8.25418	0.72499
Ibadan20	19UYT36setBIB	dm	2	21.7	36	30.94	2.62267	2.4734	4.2785	0.366328	0.536221	6.68541	0.69876
Ikenne17	16C1UYT34IK	dm	3	24.31	41.99	34.5604	4.27948	12.81	4.2487	0.750935	0.900449	5.96418	0.933516
Ikenne18	17C1UYT34IK	dm	3	24	42	33.05	3.15708	7.3787	2.9463	0.714641	0.882535	5.19362	0.923957
Ikenne18	17UYT36setAIK	dm	3	23	40	32.4074	3.35455	5.7193	4.8061	0.543382	0.781183	6.76474	0.871484
Ikenne18	17UYT36setBIK	dm	3	28	45	37.5093	3.76282	8.7262	5.164	0.628226	0.83524	6.05837	0.901132
Ikenne19	18UYT36setAIK	dm	3	21	37	30.713	3.12078	3.846	5.7601	0.400375	0.66701	7.81433	0.805286
Ikenne19	18UYT36setBIK	dm	3	22	42	32.8796	2.98193	4.5164	4.4156	0.505642	0.754208	6.39099	0.856305
Ikenne20	19UYT36setAIK	dm	2	20.3	40	31.8861	3.73606	11.1997	2.9302	0.792626	0.884317	5.3684	0.927229
Ikenne20	19UYT36setBIK	dm	2	26.7	38.2	32.7264	2.66522	4.6802	2.5245	0.649604	0.787588	4.85502	0.875049
Kano19	18UYT36setAKN	dm	3	18.6	40.7	31.4835	4.78568	5.7644	16.4634	0.259334	0.512291	12.8877	0.669063
Kano19	18UYT36setBKN	dm	3	20.1	40.7	30.5505	3.65364	3.8296	8.6921	0.305836	0.569291	9.65037	0.724449
Mokwa17	16C1UYT34MK	dm	3	21.32	40.18	32.1101	4.37233	11.9966	7.4884	0.615682	0.827767	8.52225	0.896337
Mokwa18	17C1UYT34MK	dm	3	20	38	28.5392	4.08249	8.2787	8.3764	0.497066	0.747794	10.1411	0.851938
Mokwa18	17UYT36setAMK	dm	3	26	42	36.1019	3.41229	6.0352	4.9386	0.549963	0.78569	6.15564	0.873993
Mokwa18	17UYT36setBMK	dm	3	27	44	36.6842	3.2099	4.9949	5.2056	0.489673	0.742173	6.21951	0.79796
Mokwa19	18UYT36setAMK	dm	3	14	33.8	25.96	4.76846	15.8156	7.7584	0.670892	0.859463	10.7295	0.910375
Mokwa19	18UYT36setBMK	dm	3	22	44	34.6714	4.63983	7.5859	11.9847	0.387619	0.655041	9.98484	0.792978
Mokwa20	19UYT36setAMK	dm	2	19.8	38.7	30.6732	4.40289	17.5987	2.2088	0.888486	0.940951	4.84528	0.955697
Mokwa20	19UYT36setBMK	dm	2	23.9	37.6	30.8667	2.69752	6.0233	1.2986	0.822641	0.902692	3.69189	0.936812
Onne18	17C1UYT34ON	dm	3	21	43	32.8137	4.26761	5.5336	12.8375	0.301211	0.563918	10.919	0.739819
Onne19	18UYT36setAON	dm	3	24.8	43.7	35.725	4.27068	11.366	5.1888	0.686566	0.867925	6.37622	0.918594
Onne19	18UYT36setBON	dm	3	25.8	43	37.1681	3.28044	5.4567	4.4398	0.551379	0.78665	5.66905	0.873323
Onne20	19UYT36setAON	dm	2	20.38	35.09	27.6792	2.88712	3.9318	4.4296	0.470235	0.639671	7.60373	0.741448
Otobi18	17C1UYT34OT	dm	3	28	45	37.0392	3.25765	5.9456	4.3806	0.575781	0.80283	5.65072	0.882734
Otobi19	18UYT36setAOT	dm	3	29.3	46.2	40.1389	3.03567	4.2454	4.8527	0.466626	0.724104	5.48817	0.839042
Otobi19	18UYT36setBOT	dm	3	29.5	47.4	41.6389	2.80594	2.2429	5.6532	0.28405	0.54343	5.71016	0.708139
Ubiaja17	16C1UYT34UB	dm	3	23.7	49.8	37.4356	3.72101	4.1369	9.4944	0.303485	0.566567	8.23094	0.73955
Ubiaja18	17C1UYT34UB	dm	3	30	47	37.1275	3.52269	9.1943	3.4477	0.727281	0.888894	5.00116	0.928843
Ubiaja20	19UYT36setAUB	dm	2	25.6	39.4	32.9214	3.00521	6.3519	2.7398	0.698649	0.822593	5.02782	0.890422
Ubiaja20	19UYT36setBUB	dm	2	23.7	36.7	32.2083	2.87171	5.1757	3.1767	0.619666	0.765178	5.53377	0.862509
Umudike17	16C1UYT34UM	dm	3	25.4	41.4	34.922	3.80004	8.9966	5.6058	0.616107	0.82802	6.77982	0.894321
Umudike18	17C1UYT34UM	dm	3	27	45	37.5098	3.95205	9.5561	5.8616	0.619817	0.830246	6.45449	0.897679
Umudike19	18UYT36setAUM	dm	3	27	44.5	35.6765	4.47688	10.3098	8.6809	0.542889	0.780842	8.25847	0.862533
Umudike19	18UYT36setBUM	dm	3	26.3	44.1	36.0203	3.51796	4.2007	8.1584	0.339888	0.607023	7.92965	0.692309
Zaria20	19UYT36setAZA	dm	2	28.1	40.6	34.5074	2.76218	3.0552	4.443	0.407456	0.578998	6.10842	0.733004
Zaria20	19UYT36setBZA	dm	2	29.3	39.1	35.2433	2.07483	1.1613	3.1651	0.268418	0.423237	5.04797	0.624466
Abuja20	19UYT36setAAB	dyld	2	1.83787	13.7295	8.02483	3.00161	0.5573	5.6209	0.0902055	0.165481	29.5438	0.367951
Abuja20	19UYT36setBAB	dyld	2	4.08694	15.6849	9.68579	2.87045	3.6558	4.2482	0.462525	0.632502	21.2797	0.78092
Ago-Owu18	17UYT36setAAG	dyld	3	5.52187	19.1344	11.3206	2.48812	2.3608	3.4344	0.407373	0.673437	16.3701	0.804067
Ago-Owu18	17UYT36setBAG	dyld	3	3.1	24.0281	11.2099	3.35178	1.5777	8.1242	0.162622	0.368126	25.4267	0.559863
Ago-Owu19	18UYT36setAAG	dyld	3	4.62188	16.8938	8.83993	2.73284	4.3715	2.996	0.593346	0.814034	19.5805	0.889618
Ago-Owu19	18UYT36setBAG	dyld	3	3.9	18.0625	9.3048	2.81679	1.6027	5.652	0.220918	0.459661	25.5502	0.6685
Ago-Owu20	19UYT36setAAG	dyld	2	7.41531	20.2843	14.3279	2.95551	4.4486	4.0841	0.521357	0.685386	14.1047	0.811535
Ago-Owu20	19UYT36setBAG	dyld	2	7.58887	24.0874	13.7262	3.62512	4.938	7.9903	0.381953	0.552773	20.5936	0.729842
Ibadan18	17UYT36setAIB	dyld	3	2.025	24.7	14.3099	4.42977	8.247	10.0264	0.451313	0.711615	22.1277	0.824783
Ibadan19	18UYT36setAIB	dyld	3	4.45331	29.054	16.999	4.89529	10.874	9.629	0.530362	0.7721	18.2544	0.858755
Ibadan19	18UYT36setBIB	dyld	3	2.3715	25.531	15.4842	4.2849	5.37	11.591	0.316608	0.581567	21.9873	0.733376
Ibadan20	19UYT36setAIB	dyld	2	2.02694	13.471	8.53367	2.37061	2.0789	3.2783	0.388058	0.559137	21.2172	0.727162
Ibadan20	19UYT36setBIB	dyld	2	0.931562	18.5047	8.68701	3.24622	1.2271	5.5869	0.180082	0.305207	27.2092	0.518178
Ikenne17	16C1UYT34IK	dyld	3	3.92031	21.068	12.673	3.68167	6.6817	7.1436	0.483297	0.737258	21.0901	0.838001
Ikenne18	17C1UYT34IK	dyld	3	2.23125	17.775	8.87159	2.70636	3.827	2.5876	0.596606	0.816073	18.132	0.886133
Ikenne18	17UYT36setAIK	dyld	3	4.025	19.9062	11.4289	2.84461	3.7448	3.5269	0.514986	0.761071	16.4319	0.85758
Ikenne18	17UYT36setBIK	dyld	3	2.0925	24.75	14.9057	3.76609	7.783	6.0474	0.562746	0.794281	16.498	0.877617
Ikenne19	18UYT36setAIK	dyld	3	2.1	10.8	6.37193	2.17394	1.0008	3.5638	0.219246	0.457251	29.6268	0.666739
Ikenne19	18UYT36setBIK	dyld	3	1.8125	10.8	4.64572	1.71731	1.8886	1.065	0.639426	0.841772	22.2138	0.903702
Ikenne20	19UYT36setAIK	dyld	2	4.09575	21.3551	13.1533	3.64937	7.458	5.7573	0.564344	0.72151	18.242	0.835103
Ikenne20	19UYT36setBIK	dyld	2	5.3325	25.83	13.8303	4.10947	9.9894	6.7343	0.59732	0.747903	18.7636	0.849857
Kano19	18UYT36setAKN	dyld	3	0.726	13.6069	5.44141	2.97601	1.3955	5.2576	0.209745	0.443293	42.139	0.61696
Kano19	18UYT36setBKN	dyld	3	0.7475	13.635	4.61941	2.14195	0.1582	2.7725	0.0539868	0.146161	36.0451	0.359105
Mokwa17	16C1UYT34MK	dyld	3	0.6755	15.4901	7.2917	2.69532	2.0297	3.0828	0.397007	0.663886	24.0792	0.794932
Mokwa18	17C1UYT34MK	dyld	3	0.55	16.65	8.31222	3.55236	2.023	4.8147	0.295859	0.557623	26.3977	0.731967
Mokwa18	17UYT36setAMK	dyld	3	1.35625	25.7156	12.3049	4.5983	5.9749	8.5451	0.411492	0.677175	23.7565	0.806358
Mokwa18	17UYT36setBMK	dyld	3	4.33125	20.9	11.9783	4.2688	10.2616	6.0149	0.630453	0.83655	20.4749	0.896631
Mokwa19	18UYT36setAMK	dyld	3	0.5375	11.6188	5.40023	2.65009	2.5972	3.2154	0.446826	0.707877	33.205	0.821197
Mokwa19	18UYT36setBMK	dyld	3	1.05	16.5406	7.36932	3.15255	5.811	3.6804	0.61224	0.825684	26.0327	0.891704
Mokwa20	19UYT36setAMK	dyld	2	1.57144	11.2772	5.55138	2.12753	0.7042	1.719	0.290612	0.450342	23.6179	0.653545
Mokwa20	19UYT36setBMK	dyld	2	2.54556	10.763	5.96004	1.70118	0.7696	1.2414	0.382699	0.55355	18.6944	0.72874
Onne18	17C1UYT34ON	dyld	3	3.35312	21.15	9.5161	3.67335	1.6744	11.0416	0.131678	0.312684	34.9186	0.548275
Onne19	18UYT36setAON	dyld	3	1.31	12.7912	5.43033	1.87381	1.0315	2.1969	0.319511	0.584817	27.2945	0.749474
Onne19	18UYT36setBON	dyld	3	2.325	19.0906	6.94399	2.60888	1.9772	2.6576	0.426601	0.690588	23.4766	0.816252
Onne20	19UYT36setAON	dyld	2	1.17185	7.2705	3.79213	1.58571	0.2056	1.5321	0.118314	0.211599	32.6409	0.430433
Otobi18	17C1UYT34OT	dyld	3	3.4	18.6375	9.57319	3.56583	2.3675	7.2573	0.245979	0.49461	28.1405	0.689571
Otobi19	18UYT36setAOT	dyld	3	3.24131	33.3	19.0726	6.74792	11.1443	22.5354	0.330891	0.597354	24.8899	0.758797
Otobi19	18UYT36setBOT	dyld	3	2.14012	31.773	14.68	6.96978	3.5192	14.154	0.199124	0.427233	25.6279	0.623164
Ubiaja17	16C1UYT34UB	dyld	3	4.66594	21.4059	12.4734	3.63665	2.6665	7.3584	0.265985	0.520872	21.7474	0.705983
Ubiaja18	17C1UYT34UB	dyld	3	5.25	16.65	10.1818	2.29314	0.9727	4.1623	0.189419	0.412138	20.0374	0.630279
Ubiaja20	19UYT36setAUB	dyld	2	0.895125	11.7797	5.6077	2.54974	1.9993	1.9263	0.509303	0.674881	24.7499	0.799355
Ubiaja20	19UYT36setBUB	dyld	2	1.271	10.791	4.68157	1.92054	1.3471	1.7426	0.436007	0.607239	28.1972	0.764798
Umudike17	16C1UYT34UM	dyld	3	0.46	17.1938	8.46901	3.60964	1.2659	5.1439	0.197498	0.424723	26.7801	0.635518
Umudike18	17C1UYT34UM	dyld	3	1.8	19.25	7.98064	3.1061	0	9.6527	0	0	38.9302
Umudike19	18UYT36setAUM	dyld	3	3.4335	21.825	11.7697	3.70882	4.5188	8.2611	0.353586	0.621354	24.4205	0.762676
Umudike19	18UYT36setBUM	dyld	3	4.52325	19.6262	10.8803	3.50196	2.8431	8.8143	0.243885	0.491784	27.287	0.598488
Zaria20	19UYT36setAZA	dyld	2	0.358063	10.0725	4.52793	2.31034	0.03337	1.7686	0.0185181	0.0363638	29.3705	0.183406
Zaria20	19UYT36setBZA	dyld	2	1.10081	10.6483	5.08314	2.16731	0	2.1821	0	0	29.0607
Abuja20	19UYT36setAAB	tyld	2	3	28.3125	14.3361	6.1596	10.288	26.2898	0.281263	0.439041	35.7655	0.610746
Abuja20	19UYT36setBAB	tyld	2	4.3125	43.125	14.5703	6.34412	12.5536	25.5813	0.329189	0.495323	34.713	0.690376
Ago-Owu18	17UYT36setAAG	tyld	3	19.0625	50	33.788	6.15938	20.5799	19.1425	0.518094	0.763329	12.949	0.857255
Ago-Owu18	17UYT36setBAG	tyld	3	6.25	78.125	33.0799	11.1444	9.3159	95.0293	0.08928	0.22726	29.4689	0.459374
Ago-Owu19	18UYT36setAAG	tyld	3	15.625	59.0625	34.048	9.16474	9.3652	75.8314	0.109924	0.27034	25.576	0.512669
Ago-Owu19	18UYT36setBAG	tyld	3	11.25	57.8125	30.3212	8.33005	37.2536	31.6717	0.540493	0.779187	18.5605	0.87037
Ago-Owu20	19UYT36setAAG	tyld	2	14.625	62.9375	34.2755	10.3286	70.1243	42.2036	0.624282	0.768687	18.9535	0.857774
Ago-Owu20	19UYT36setBAG	tyld	2	14.6875	71.6875	34.0673	11.034	29.893	89.5525	0.250265	0.400339	27.778	0.594219
Ibadan18	17UYT36setAIB	tyld	3	10	46.875	24.9694	8.88433	33.8248	39.6343	0.460458	0.719122	25.2132	0.830875
Ibadan19	18UYT36setAIB	tyld	3	6.25	37.625	23.4898	6.41344	15.0329	17.3672	0.463978	0.721973	17.7413	0.831083
Ibadan19	18UYT36setBIB	tyld	3	8.625	37.3125	21.3695	5.79444	9.1988	20.1021	0.313944	0.578559	20.981	0.735011
Ibadan20	19UYT36setAIB	tyld	2	11.125	38.5625	21.6765	6.23301	11.4147	27.6093	0.292504	0.452617	24.2404	0.652835
Ibadan20	19UYT36setBIB	tyld	2	4	49.3125	22.0202	8.96296	28.8081	27.611	0.510609	0.676031	23.8627	0.786969
Ikenne17	16C1UYT34IK	tyld	3	11.875	46.875	27.9902	7.50934	20.0766	37.6275	0.347923	0.615486	21.9153	0.767317
Ikenne18	17C1UYT34IK	tyld	3	4.375	31.25	15.193	5.18307	8.6055	14.1894	0.377518	0.645317	24.7935	0.789267
Ikenne18	17UYT36setAIK	tyld	3	8.4375	42.8125	22.5376	6.37932	22.2041	17.1655	0.563991	0.795107	18.3832	0.876854
Ikenne18	17UYT36setBIK	tyld	3	11.875	43.75	24.4722	6.85742	25.2368	22.4106	0.529657	0.771602	19.3443	0.864886
Ikenne19	18UYT36setAIK	tyld	3	6.875	31.5625	17.0399	5.43881	16.6595	12.0237	0.580809	0.806076	20.3494	0.88526
Ikenne19	18UYT36setBIK	tyld	3	8.4375	35.625	19.5486	5.78897	15.2912	18.7423	0.449299	0.709943	22.146	0.829292
Ikenne20	19UYT36setAIK	tyld	2	25.3125	81.75	47.6241	13.2028	46.9077	124.79	0.273196	0.429154	23.4567	0.642759
Ikenne20	19UYT36setBIK	tyld	2	14.0625	72.875	46.6042	12.0349	80.8289	51.7174	0.609816	0.757622	15.431	0.855447
Kano19	18UYT36setAKN	tyld	3	4.375	45.625	21.7893	9.00472	10.83	53.5693	0.168169	0.37753	33.5904	0.597764
Kano19	18UYT36setBKN	tyld	3	1.875	46.25	18.661	8.45301	5.2045	25.1168	0.171646	0.383339	26.8564	0.600307
Mokwa17	16C1UYT34MK	tyld	3	3.125	41.875	25.1863	9.55777	32.6646	33.3067	0.495134	0.746332	22.9141	0.843723
Mokwa18	17C1UYT34MK	tyld	3	6.25	56	27.7463	11.144	45.9886	47.3343	0.49279	0.744553	24.796	0.847214
Mokwa18	17UYT36setAMK	tyld	3	6.25	65.625	35.1221	10.9104	27.9889	65.9921	0.297815	0.559932	23.1294	0.732421
Mokwa18	17UYT36setBMK	tyld	3	15.625	75	36.9335	11.4228	77.6547	49.4657	0.610875	0.824857	19.0428	0.888956
Mokwa19	18UYT36setAMK	tyld	3	3.125	65.625	27.1268	10.2608	9.4971	59.4128	0.137819	0.324118	28.4146	0.554202
Mokwa19	18UYT36setBMK	tyld	3	6.25	61.25	26.9609	10.2446	10.347	69.9668	0.128832	0.307313	31.025	0.542607
Mokwa20	19UYT36setAMK	tyld	2	4.4375	36.6875	19.1224	6.83969	3.2495	33.604	0.0881744	0.162058	30.3147	0.390943
Mokwa20	19UYT36setBMK	tyld	2	3.9375	43.5625	19.6979	8.19813	1.919	31.7879	0.0569321	0.107731	28.6227	0.320696
Onne18	17C1UYT34ON	tyld	3	4.0625	33.125	14.9142	5.84273	0	34.4995	0	0	39.3828
Onne19	18UYT36setAON	tyld	3	1.25	19.375	9.99132	3.4343	2.5457	7.8072	0.245896	0.494493	27.9656	0.688688
Onne19	18UYT36setBON	tyld	3	5.625	31.25	13.3002	4.69716	8.5471	7.0519	0.547925	0.784301	19.9662	0.870788
Onne20	19UYT36setAON	tyld	2	1.375	24	9.83077	4.54698	7.6321	8.9685	0.459749	0.629901	30.463	0.767781
Otobi18	17C1UYT34OT	tyld	3	5	36.25	16.1366	6.96481	12.8785	26.3727	0.328105	0.594317	31.8247	0.756409
Otobi19	18UYT36setAOT	tyld	3	6.4375	50.6875	25.2853	9.57146	33.1198	32.1289	0.507593	0.755652	22.4171	0.854587
Otobi19	18UYT36setBOT	tyld	3	2.6875	39.6875	17.8371	9.30547	11.7355	35.8031	0.246862	0.495799	33.5456	0.67333
Ubiaja17	16C1UYT34UB	tyld	3	5.9375	38.75	18.1342	7.81831	2.4133	45.729	0.0501279	0.136682	37.2904	0.361992
Ubiaja18	17C1UYT34UB	tyld	3	3.125	26.5625	13.0699	4.97643	14.5203	10.757	0.574442	0.801962	25.0943	0.881051
Ubiaja20	19UYT36setAUB	tyld	2	1.625	22.375	9.64844	4.47111	9.2512	6.2579	0.596503	0.747261	25.9272	0.848179
Ubiaja20	19UYT36setBUB	tyld	2	3.0625	20.5	8.42101	3.42516	7.8653	3.8069	0.673848	0.805149	23.1698	0.882319
Umudike17	16C1UYT34UM	tyld	3	2.5	31.25	12.0328	6.59895	16.2252	10.5026	0.607054	0.822526	26.9328	0.891294
Umudike18	17C1UYT34UM	tyld	3	2.5	22.1875	10.0092	4.96165	11.1265	13.7775	0.446775	0.707838	37.084	0.826253
Umudike19	18UYT36setAUM	tyld	3	4.375	50.625	15.9763	6.91687	19.2466	22.9042	0.456612	0.715984	29.9558	0.821731
Umudike19	18UYT36setBUM	tyld	3	5	35.9375	15.817	5.40477	10.973	16.6344	0.397466	0.664314	25.7857	0.725053
Zaria20	19UYT36setAZA	tyld	2	0.875	24.5625	12.2895	5.13918	3.3335	9.4438	0.260895	0.413822	25.0056	0.621917
Zaria20	19UYT36setBZA	tyld	2	1.9375	30.125	12.889	4.45892	1.6206	9.1221	0.150858	0.262163	23.433	0.483632

## Sheet: Suppl Table 2 conct mat
	Umudike17	Ubiaja18	Ubiaja17	Otobi18	Onne18	Ikenne17	Mokwa17	Zaria20	Mokwa20	Kano19	Umudike19	Ubiaja20	Otobi19	Onne19	Mokwa19	Ikenne20	Ikenne19	Ikenne18	Mokwa18	Ibadan20	Ibadan19	Ago-Owu20	Ago-Owu19	Abuja20	Ago-Owu18	Ibadan18	Onne20
Umudike17	34	34	34	34	34	34	34	5	5	5	5	5	5	5	5	5	5	34	34	5	5	5	5	5	5	5	5
Ubiaja18	34	34	34	34	34	34	34	5	5	5	5	5	5	5	5	5	5	34	34	5	5	5	5	5	5	5	5
Ubiaja17	34	34	34	34	34	34	34	5	5	5	5	5	5	5	5	5	5	34	34	5	5	5	5	5	5	5	5
Otobi18	34	34	34	34	34	34	34	5	5	5	5	5	5	5	5	5	5	34	34	5	5	5	5	5	5	5	5
Onne18	34	34	34	34	34	34	34	5	5	5	5	5	5	5	5	5	5	34	34	5	5	5	5	5	5	5	5
Ikenne17	34	34	34	34	34	34	34	5	5	5	5	5	5	5	5	5	5	34	34	5	5	5	5	5	5	5	5
Mokwa17	34	34	34	34	34	34	34	5	5	5	5	5	5	5	5	5	5	34	34	5	5	5	5	5	5	5	5
Zaria20	5	5	5	5	5	5	5	36	36	36	36	36	36	36	36	36	36	36	36	36	36	36	36	36	36	5	5
Mokwa20	5	5	5	5	5	5	5	36	36	36	36	36	36	36	36	36	36	36	36	36	36	36	36	36	36	5	5
Kano19	5	5	5	5	5	5	5	36	36	36	36	36	36	36	36	36	36	36	36	36	36	36	36	36	36	5	5
Umudike19	5	5	5	5	5	5	5	36	36	36	67	67	67	67	67	67	67	67	67	67	67	67	67	67	67	33	36
Ubiaja20	5	5	5	5	5	5	5	36	36	36	67	67	67	67	67	67	67	67	67	67	67	67	67	67	67	33	36
Otobi19	5	5	5	5	5	5	5	36	36	36	67	67	67	67	67	67	67	67	67	67	67	67	67	67	67	33	36
Onne19	5	5	5	5	5	5	5	36	36	36	67	67	67	67	67	67	67	67	67	67	67	67	67	67	67	33	36
Mokwa19	5	5	5	5	5	5	5	36	36	36	67	67	67	67	67	67	67	67	67	67	67	67	67	67	67	33	36
Ikenne20	5	5	5	5	5	5	5	36	36	36	67	67	67	67	67	67	67	67	67	67	67	67	67	67	67	33	36
Ikenne19	5	5	5	5	5	5	5	36	36	36	67	67	67	67	67	67	67	67	67	67	67	67	67	67	67	33	36
Ikenne18	34	34	34	34	34	34	34	36	36	36	67	67	67	67	67	67	67	96	96	67	67	67	67	67	67	33	36
Mokwa18	34	34	34	34	34	34	34	36	36	36	67	67	67	67	67	67	67	96	96	67	67	67	67	67	67	33	36
Ibadan20	5	5	5	5	5	5	5	36	36	36	67	67	67	67	67	67	67	67	67	67	67	67	67	67	67	33	36
Ibadan19	5	5	5	5	5	5	5	36	36	36	67	67	67	67	67	67	67	67	67	67	67	67	67	67	67	33	36
Ago-Owu20	5	5	5	5	5	5	5	36	36	36	67	67	67	67	67	67	67	67	67	67	67	67	67	67	67	33	36
Ago-Owu19	5	5	5	5	5	5	5	36	36	36	67	67	67	67	67	67	67	67	67	67	67	67	67	67	67	33	36
Abuja20	5	5	5	5	5	5	5	36	36	36	67	67	67	67	67	67	67	67	67	67	67	67	67	67	67	33	36
Ago-Owu18	5	5	5	5	5	5	5	36	36	36	67	67	67	67	67	67	67	67	67	67	67	67	67	67	67	33	36
Ibadan18	5	5	5	5	5	5	5	5	5	5	33	33	33	33	33	33	33	33	33	33	33	33	33	33	33	33	33
Onne20	5	5	5	5	5	5	5	5	5	5	36	36	36	36	36	36	36	36	36	36	36	36	36	36	36	33	36

## Sheet: Suppl. Table 3 diagonal model
	Abuja20	Ago-Owu18	Ago-Owu19	Ago-Owu20	Ibadan18	Ibadan19	Ibadan20	Ikenne17	Ikenne18	Ikenne19	Ikenne20	Kano19	Mokwa17	Mokwa18	Mokwa19	Mokwa20	Onne18	Onne19	Onne20	Otobi18	Otobi19	Ubiaja17	Ubiaja18	Ubiaja20	Umudike17	Umudike19	Zaria20
Abuja20	23.1	0	0	0	0	0	0	0	0	0	0	0	0	0	0	0	0	0	0	0	0	0	0	0	0	0	0
Ago-Owu18	0	22.27	0	0	0	0	0	0	0	0	0	0	0	0	0	0	0	0	0	0	0	0	0	0	0	0	0
Ago-Owu19	0	0	20.47	0	0	0	0	0	0	0	0	0	0	0	0	0	0	0	0	0	0	0	0	0	0	0	0
Ago-Owu20	0	0	0	43.21	0	0	0	0	0	0	0	0	0	0	0	0	0	0	0	0	0	0	0	0	0	0	0
Ibadan18	0	0	0	0	49.62	0	0	0	0	0	0	0	0	0	0	0	0	0	0	0	0	0	0	0	0	0	0
Ibadan19	0	0	0	0	0	56.77	0	0	0	0	0	0	0	0	0	0	0	0	0	0	0	0	0	0	0	0	0
Ibadan20	0	0	0	0	0	0	14.83	0	0	0	0	0	0	0	0	0	0	0	0	0	0	0	0	0	0	0	0
Ikenne17	0	0	0	0	0	0	0	62.74	0	0	0	0	0	0	0	0	0	0	0	0	0	0	0	0	0	0	0
Ikenne18	0	0	0	0	0	0	0	0	38.15	0	0	0	0	0	0	0	0	0	0	0	0	0	0	0	0	0	0
Ikenne19	0	0	0	0	0	0	0	0	0	14.34	0	0	0	0	0	0	0	0	0	0	0	0	0	0	0	0	0
Ikenne20	0	0	0	0	0	0	0	0	0	0	82.3	0	0	0	0	0	0	0	0	0	0	0	0	0	0	0	0
Kano19	0	0	0	0	0	0	0	0	0	0	0	3.49	0	0	0	0	0	0	0	0	0	0	0	0	0	0	0
Mokwa17	0	0	0	0	0	0	0	0	0	0	0	0	19.41	0	0	0	0	0	0	0	0	0	0	0	0	0	0
Mokwa18	0	0	0	0	0	0	0	0	0	0	0	0	0	50.71	0	0	0	0	0	0	0	0	0	0	0	0	0
Mokwa19	0	0	0	0	0	0	0	0	0	0	0	0	0	0	29.64	0	0	0	0	0	0	0	0	0	0	0	0
Mokwa20	0	0	0	0	0	0	0	0	0	0	0	0	0	0	0	9.77	0	0	0	0	0	0	0	0	0	0	0
Onne18	0	0	0	0	0	0	0	0	0	0	0	0	0	0	0	0	11.5	0	0	0	0	0	0	0	0	0	0
Onne19	0	0	0	0	0	0	0	0	0	0	0	0	0	0	0	0	0	11.2	0	0	0	0	0	0	0	0	0
Onne20	0	0	0	0	0	0	0	0	0	0	0	0	0	0	0	0	0	0	4.75	0	0	0	0	0	0	0	0
Otobi18	0	0	0	0	0	0	0	0	0	0	0	0	0	0	0	0	0	0	0	19	0	0	0	0	0	0	0
Otobi19	0	0	0	0	0	0	0	0	0	0	0	0	0	0	0	0	0	0	0	0	45.56	0	0	0	0	0	0
Ubiaja17	0	0	0	0	0	0	0	0	0	0	0	0	0	0	0	0	0	0	0	0	0	21.2	0	0	0	0	0
Ubiaja18	0	0	0	0	0	0	0	0	0	0	0	0	0	0	0	0	0	0	0	0	0	0	17.45	0	0	0	0
Ubiaja20	0	0	0	0	0	0	0	0	0	0	0	0	0	0	0	0	0	0	0	0	0	0	0	13.96	0	0	0
Umudike17	0	0	0	0	0	0	0	0	0	0	0	0	0	0	0	0	0	0	0	0	0	0	0	0	11.77	0	0
Umudike19	0	0	0	0	0	0	0	0	0	0	0	0	0	0	0	0	0	0	0	0	0	0	0	0	0	34.34	0
Zaria20	0	0	0	0	0	0	0	0	0	0	0	0	0	0	0	0	0	0	0	0	0	0	0	0	0	0	2.19

## Sheet: Suppl Table 4 CS model
	Abuja20	Ago-Owu18	Ago-Owu19	Ago-Owu20	Ibadan18	Ibadan19	Ibadan20	Ikenne17	Ikenne18	Ikenne19	Ikenne20	Kano19	Mokwa17	Mokwa18	Mokwa19	Mokwa20	Onne18	Onne19	Onne20	Otobi18	Otobi19	Ubiaja17	Ubiaja18	Ubiaja20	Umudike17	Umudike19	Zaria20
Abuja20	22.33	9.47	9.47	9.47	9.47	9.47	9.47	9.47	9.47	9.47	9.47	9.47	9.47	9.47	9.47	9.47	9.47	9.47	9.47	9.47	9.47	9.47	9.47	9.47	9.47	9.47	9.47
Ago-Owu18	0.42	22.33	9.47	9.47	9.47	9.47	9.47	9.47	9.47	9.47	9.47	9.47	9.47	9.47	9.47	9.47	9.47	9.47	9.47	9.47	9.47	9.47	9.47	9.47	9.47	9.47	9.47
Ago-Owu19	0.42	0.42	22.33	9.47	9.47	9.47	9.47	9.47	9.47	9.47	9.47	9.47	9.47	9.47	9.47	9.47	9.47	9.47	9.47	9.47	9.47	9.47	9.47	9.47	9.47	9.47	9.47
Ago-Owu20	0.42	0.42	0.42	22.33	9.47	9.47	9.47	9.47	9.47	9.47	9.47	9.47	9.47	9.47	9.47	9.47	9.47	9.47	9.47	9.47	9.47	9.47	9.47	9.47	9.47	9.47	9.47
Ibadan18	0.42	0.42	0.42	0.42	22.33	9.47	9.47	9.47	9.47	9.47	9.47	9.47	9.47	9.47	9.47	9.47	9.47	9.47	9.47	9.47	9.47	9.47	9.47	9.47	9.47	9.47	9.47
Ibadan19	0.42	0.42	0.42	0.42	0.42	22.33	9.47	9.47	9.47	9.47	9.47	9.47	9.47	9.47	9.47	9.47	9.47	9.47	9.47	9.47	9.47	9.47	9.47	9.47	9.47	9.47	9.47
Ibadan20	0.42	0.42	0.42	0.42	0.42	0.42	22.33	9.47	9.47	9.47	9.47	9.47	9.47	9.47	9.47	9.47	9.47	9.47	9.47	9.47	9.47	9.47	9.47	9.47	9.47	9.47	9.47
Ikenne17	0.42	0.42	0.42	0.42	0.42	0.42	0.42	22.33	9.47	9.47	9.47	9.47	9.47	9.47	9.47	9.47	9.47	9.47	9.47	9.47	9.47	9.47	9.47	9.47	9.47	9.47	9.47
Ikenne18	0.42	0.42	0.42	0.42	0.42	0.42	0.42	0.42	22.33	9.47	9.47	9.47	9.47	9.47	9.47	9.47	9.47	9.47	9.47	9.47	9.47	9.47	9.47	9.47	9.47	9.47	9.47
Ikenne19	0.42	0.42	0.42	0.42	0.42	0.42	0.42	0.42	0.42	22.33	9.47	9.47	9.47	9.47	9.47	9.47	9.47	9.47	9.47	9.47	9.47	9.47	9.47	9.47	9.47	9.47	9.47
Ikenne20	0.42	0.42	0.42	0.42	0.42	0.42	0.42	0.42	0.42	0.42	22.33	9.47	9.47	9.47	9.47	9.47	9.47	9.47	9.47	9.47	9.47	9.47	9.47	9.47	9.47	9.47	9.47
Kano19	0.42	0.42	0.42	0.42	0.42	0.42	0.42	0.42	0.42	0.42	0.42	22.33	9.47	9.47	9.47	9.47	9.47	9.47	9.47	9.47	9.47	9.47	9.47	9.47	9.47	9.47	9.47
Mokwa17	0.42	0.42	0.42	0.42	0.42	0.42	0.42	0.42	0.42	0.42	0.42	0.42	22.33	9.47	9.47	9.47	9.47	9.47	9.47	9.47	9.47	9.47	9.47	9.47	9.47	9.47	9.47
Mokwa18	0.42	0.42	0.42	0.42	0.42	0.42	0.42	0.42	0.42	0.42	0.42	0.42	0.42	22.33	9.47	9.47	9.47	9.47	9.47	9.47	9.47	9.47	9.47	9.47	9.47	9.47	9.47
Mokwa19	0.42	0.42	0.42	0.42	0.42	0.42	0.42	0.42	0.42	0.42	0.42	0.42	0.42	0.42	22.33	9.47	9.47	9.47	9.47	9.47	9.47	9.47	9.47	9.47	9.47	9.47	9.47
Mokwa20	0.42	0.42	0.42	0.42	0.42	0.42	0.42	0.42	0.42	0.42	0.42	0.42	0.42	0.42	0.42	22.33	9.47	9.47	9.47	9.47	9.47	9.47	9.47	9.47	9.47	9.47	9.47
Onne18	0.42	0.42	0.42	0.42	0.42	0.42	0.42	0.42	0.42	0.42	0.42	0.42	0.42	0.42	0.42	0.42	22.33	9.47	9.47	9.47	9.47	9.47	9.47	9.47	9.47	9.47	9.47
Onne19	0.42	0.42	0.42	0.42	0.42	0.42	0.42	0.42	0.42	0.42	0.42	0.42	0.42	0.42	0.42	0.42	0.42	22.33	9.47	9.47	9.47	9.47	9.47	9.47	9.47	9.47	9.47
Onne20	0.42	0.42	0.42	0.42	0.42	0.42	0.42	0.42	0.42	0.42	0.42	0.42	0.42	0.42	0.42	0.42	0.42	0.42	22.33	9.47	9.47	9.47	9.47	9.47	9.47	9.47	9.47
Otobi18	0.42	0.42	0.42	0.42	0.42	0.42	0.42	0.42	0.42	0.42	0.42	0.42	0.42	0.42	0.42	0.42	0.42	0.42	0.42	22.33	9.47	9.47	9.47	9.47	9.47	9.47	9.47
Otobi19	0.42	0.42	0.42	0.42	0.42	0.42	0.42	0.42	0.42	0.42	0.42	0.42	0.42	0.42	0.42	0.42	0.42	0.42	0.42	0.42	22.33	9.47	9.47	9.47	9.47	9.47	9.47
Ubiaja17	0.42	0.42	0.42	0.42	0.42	0.42	0.42	0.42	0.42	0.42	0.42	0.42	0.42	0.42	0.42	0.42	0.42	0.42	0.42	0.42	0.42	22.33	9.47	9.47	9.47	9.47	9.47
Ubiaja18	0.42	0.42	0.42	0.42	0.42	0.42	0.42	0.42	0.42	0.42	0.42	0.42	0.42	0.42	0.42	0.42	0.42	0.42	0.42	0.42	0.42	0.42	22.33	9.47	9.47	9.47	9.47
Ubiaja20	0.42	0.42	0.42	0.42	0.42	0.42	0.42	0.42	0.42	0.42	0.42	0.42	0.42	0.42	0.42	0.42	0.42	0.42	0.42	0.42	0.42	0.42	0.42	22.33	9.47	9.47	9.47
Umudike17	0.42	0.42	0.42	0.42	0.42	0.42	0.42	0.42	0.42	0.42	0.42	0.42	0.42	0.42	0.42	0.42	0.42	0.42	0.42	0.42	0.42	0.42	0.42	0.42	22.33	9.47	9.47
Umudike19	0.42	0.42	0.42	0.42	0.42	0.42	0.42	0.42	0.42	0.42	0.42	0.42	0.42	0.42	0.42	0.42	0.42	0.42	0.42	0.42	0.42	0.42	0.42	0.42	0.42	22.33	9.47
Zaria20	0.42	0.42	0.42	0.42	0.42	0.42	0.42	0.42	0.42	0.42	0.42	0.42	0.42	0.42	0.42	0.42	0.42	0.42	0.42	0.42	0.42	0.42	0.42	0.42	0.42	0.42	22.33

## Sheet: Suppl Table 5 CSH model
	Abuja20	Ago-Owu18	Ago-Owu19	Ago-Owu20	Ibadan18	Ibadan19	Ibadan20	Ikenne17	Ikenne18	Ikenne19	Ikenne20	Kano19	Mokwa17	Mokwa18	Mokwa19	Mokwa20	Onne18	Onne19	Onne20	Otobi18	Otobi19	Ubiaja17	Ubiaja18	Ubiaja20	Umudike17	Umudike19	Zaria20
Abuja20	15.41	11.2	9.17	13.85	16.5	16.34	9.15	18.17	14.21	6.08	18.21	5.98	5.98	15.16	11.83	7.59	9.32	7.77	6.33	7.93	13.67	10.36	8.68	7.24	7.68	11.37	6.28
Ago-Owu18	0.53	28.79	12.53	18.93	22.55	22.34	12.51	24.84	19.42	8.31	24.89	8.18	8.18	20.73	16.17	10.38	12.74	10.63	8.65	10.84	18.69	14.16	11.87	9.9	10.5	15.54	8.58
Ago-Owu19	0.53	0.53	19.29	15.49	18.46	18.28	10.24	20.33	15.89	6.8	20.37	6.69	6.69	16.96	13.23	8.49	10.43	8.7	7.08	8.87	15.3	11.59	9.71	8.1	8.59	12.72	7.02
Ago-Owu20	0.53	0.53	0.53	44.01	27.88	27.62	15.47	30.71	24.01	10.27	30.77	10.11	10.11	25.62	19.99	12.83	15.76	13.14	10.7	13.4	23.11	17.5	14.67	12.24	12.98	19.22	10.61
Ibadan18	0.53	0.53	0.53	0.53	62.47	32.9	18.43	36.59	28.61	12.24	36.66	12.05	12.05	30.53	23.81	15.29	18.77	15.65	12.75	15.97	27.53	20.85	17.48	14.58	15.46	22.89	12.64
Ibadan19	0.53	0.53	0.53	0.53	0.53	61.28	18.25	36.24	28.33	12.12	36.32	11.93	11.93	30.24	23.59	15.14	18.59	15.5	12.63	15.82	27.27	20.66	17.31	14.44	15.32	22.68	12.52
Ibadan20	0.53	0.53	0.53	0.53	0.53	0.53	19.23	20.3	15.87	6.79	20.34	6.68	6.68	16.94	13.21	8.48	10.41	8.68	7.07	8.86	15.27	11.57	9.7	8.09	8.58	12.7	7.01
Ikenne17	0.53	0.53	0.53	0.53	0.53	0.53	0.53	75.8	31.51	13.48	40.39	13.27	13.27	33.63	26.23	16.84	20.68	17.24	14.04	17.59	30.32	22.97	19.25	16.06	17.04	25.22	13.93
Ikenne18	0.53	0.53	0.53	0.53	0.53	0.53	0.53	0.53	46.32	10.54	31.57	10.38	10.38	26.29	20.51	13.16	16.16	13.48	10.98	13.75	23.71	17.96	15.05	12.55	13.32	19.72	10.89
Ikenne19	0.53	0.53	0.53	0.53	0.53	0.53	0.53	0.53	0.53	8.48	13.51	4.44	4.44	11.25	8.77	5.63	6.92	5.77	4.7	5.88	10.14	7.68	6.44	5.37	5.7	8.44	4.66
Ikenne20	0.53	0.53	0.53	0.53	0.53	0.53	0.53	0.53	0.53	0.53	76.1	13.3	13.3	33.7	26.28	16.87	20.72	17.27	14.07	17.63	30.38	23.02	19.29	16.09	17.07	25.27	13.95
Kano19	0.53	0.53	0.53	0.53	0.53	0.53	0.53	0.53	0.53	0.53	0.53	8.22	4.37	11.07	8.64	5.54	6.81	5.68	4.62	5.79	9.98	7.56	6.34	5.29	5.61	8.3	4.59
Mokwa17	0.53	0.53	0.53	0.53	0.53	0.53	0.53	0.53	0.53	0.53	0.53	0.53	8.22	11.07	8.64	5.54	6.81	5.68	4.62	5.79	9.98	7.56	6.34	5.29	5.61	8.3	4.59
Mokwa18	0.53	0.53	0.53	0.53	0.53	0.53	0.53	0.53	0.53	0.53	0.53	0.53	0.53	52.76	21.89	14.05	17.25	14.38	11.72	14.68	25.3	19.17	16.06	13.4	14.21	21.04	11.62
Mokwa19	0.53	0.53	0.53	0.53	0.53	0.53	0.53	0.53	0.53	0.53	0.53	0.53	0.53	0.53	32.11	10.96	13.46	11.22	9.14	11.45	19.73	14.95	12.53	10.45	11.09	16.41	9.06
Mokwa20	0.53	0.53	0.53	0.53	0.53	0.53	0.53	0.53	0.53	0.53	0.53	0.53	0.53	0.53	0.53	13.23	8.64	7.2	5.87	7.35	12.67	9.6	8.04	6.71	7.12	10.53	5.82
Onne18	0.53	0.53	0.53	0.53	0.53	0.53	0.53	0.53	0.53	0.53	0.53	0.53	0.53	0.53	0.53	0.53	19.95	8.84	7.2	9.02	15.56	11.78	9.88	8.24	8.74	12.94	7.14
Onne19	0.53	0.53	0.53	0.53	0.53	0.53	0.53	0.53	0.53	0.53	0.53	0.53	0.53	0.53	0.53	0.53	0.53	13.87	6.01	7.52	12.97	9.83	8.23	6.87	7.29	10.79	5.96
Onne20	0.53	0.53	0.53	0.53	0.53	0.53	0.53	0.53	0.53	0.53	0.53	0.53	0.53	0.53	0.53	0.53	0.53	0.53	9.2	6.13	10.56	8	6.71	5.59	5.93	8.79	4.85
Otobi18	0.53	0.53	0.53	0.53	0.53	0.53	0.53	0.53	0.53	0.53	0.53	0.53	0.53	0.53	0.53	0.53	0.53	0.53	0.53	14.44	13.23	10.03	8.4	7.01	7.43	11.01	6.08
Otobi19	0.53	0.53	0.53	0.53	0.53	0.53	0.53	0.53	0.53	0.53	0.53	0.53	0.53	0.53	0.53	0.53	0.53	0.53	0.53	0.53	42.9	17.28	14.48	12.08	12.82	18.97	10.48
Ubiaja17	0.53	0.53	0.53	0.53	0.53	0.53	0.53	0.53	0.53	0.53	0.53	0.53	0.53	0.53	0.53	0.53	0.53	0.53	0.53	0.53	0.53	24.62	10.97	9.15	9.71	14.37	7.94
Ubiaja18	0.53	0.53	0.53	0.53	0.53	0.53	0.53	0.53	0.53	0.53	0.53	0.53	0.53	0.53	0.53	0.53	0.53	0.53	0.53	0.53	0.53	0.53	17.29	7.67	8.14	12.05	6.65
Ubiaja20	0.53	0.53	0.53	0.53	0.53	0.53	0.53	0.53	0.53	0.53	0.53	0.53	0.53	0.53	0.53	0.53	0.53	0.53	0.53	0.53	0.53	0.53	0.53	12.03	6.79	10.05	5.55
Umudike17	0.53	0.53	0.53	0.53	0.53	0.53	0.53	0.53	0.53	0.53	0.53	0.53	0.53	0.53	0.53	0.53	0.53	0.53	0.53	0.53	0.53	0.53	0.53	0.53	13.54	10.66	5.89
Umudike19	0.53	0.53	0.53	0.53	0.53	0.53	0.53	0.53	0.53	0.53	0.53	0.53	0.53	0.53	0.53	0.53	0.53	0.53	0.53	0.53	0.53	0.53	0.53	0.53	0.53	29.67	8.71
Zaria20	0.53	0.53	0.53	0.53	0.53	0.53	0.53	0.53	0.53	0.53	0.53	0.53	0.53	0.53	0.53	0.53	0.53	0.53	0.53	0.53	0.53	0.53	0.53	0.53	0.53	0.53	9.05

## Sheet: Suppl Table 6 FA3 model
	Abuja20	Ago-Owu18	Ago-Owu19	Ago-Owu20	Ibadan18	Ibadan19	Ibadan20	Ikenne17	Ikenne18	Ikenne19	Ikenne20	Kano19	Mokwa17	Mokwa18	Mokwa19	Mokwa20	Onne18	Onne19	Onne20	Otobi18	Otobi19	Ubiaja17	Ubiaja18	Ubiaja20	Umudike17	Umudike19	Zaria20
Abuja20	20.9575	5.89479	4.76185	18.2291	3.99458	14.0221	10.5374	25.5495	12.551	10.423	25.26	2.91227	10.2209	11.9653	7.0993	11.3816	15.0355	12.0846	7.45846	15.7778	22.5988	21.2194	12.3426	15.8094	14.496	16.5219	6.44933
Ago-Owu18	0.274397	22.0212	7.23501	20.9552	12.0689	23.4104	11.3917	25.253	24.7282	2.5896	26.862	-2.67631	-6.20762	8.32961	7.01188	6.19351	14.2837	9.37289	4.94285	4.37302	18.572	15.5724	5.43469	2.70084	10.8359	14.9276	2.48917
Ago-Owu19	0.229582	0.34029	20.5276	10.6842	5.04551	10.8944	5.73951	13.2542	11.1323	2.27668	14.1531	-0.510367	-0.739736	5.2208	4.04717	4.03228	7.68655	5.15832	2.79889	3.51445	9.65885	8.56199	3.48999	3.17654	5.96206	7.83691	1.8864
Ago-Owu20	0.578092	0.648297	0.342355	47.4456	12.6166	34.7546	18.5843	47.7172	33.4868	8.34454	55.5889	2.16858	7.30403	26.0929	20.6881	17.6212	29.7033	17.5008	8.71396	10.9351	25.8839	26.6892	9.90219	15.3809	19.1826	25.4888	8.83202
Ibadan18	0.125452	0.369765	0.160108	0.263342	48.3777	15.9652	7.94568	15.6993	17.5612	2.00415	14.5306	-3.10917	-7.30686	2.15059	1.6463	2.77514	8.01377	6.4548	3.82198	4.14952	15.7127	11.8371	4.96279	0.700332	7.95662	10.5724	0.874146
Ibadan19	0.403092	0.656521	0.316442	0.66401	0.302073	57.7403	18.1193	42.5783	35.7673	6.49515	46.6244	-1.42994	-2.12886	17.8821	14.2544	13.0331	25.0451	16.0684	8.44466	9.70284	28.7922	26.0629	9.92119	9.59027	18.3008	24.4626	6.05051
Ibadan20	0.600505	0.63332	0.33049	0.703886	0.298031	0.622091	14.6924	23.6355	18.1925	5.23574	24.7879	-0.19802	0.833759	9.5931	7.00632	7.85741	13.7252	9.62929	5.41016	8.04486	18.1079	16.2381	7.35142	7.50735	11.2454	14.2841	3.88831
Ikenne17	0.622957	0.600672	0.326535	0.773253	0.251943	0.625451	0.688277	80.2621	41.0699	12.1643	67.2381	2.64479	9.5449	30.848	23.6929	22.0892	36.4548	22.7773	11.8949	16.8553	36.1708	35.9384	14.8403	20.8653	25.5031	33.0198	11.2245
Ikenne18	0.412318	0.792496	0.369522	0.73114	0.379714	0.707899	0.713789	0.689435	44.213	5.86338	43.5647	-2.92594	-6.01586	14.735	11.7765	11.3383	23.4765	15.7262	8.47336	9.39796	30.466	26.2252	10.1178	7.38535	18.2279	24.4104	4.99984
Ikenne19	0.608157	0.147403	0.134223	0.323592	0.0769664	0.22832	0.364859	0.362681	0.235541	14.0156	11.1825	1.28569	4.83274	4.93447	2.4853	5.40634	6.91182	6.13475	3.96259	8.74359	12.389	11.1796	6.85694	8.07893	7.54056	8.38748	3.11141
Ikenne20	0.610041	0.632868	0.345363	0.892246	0.230971	0.678373	0.714969	0.829765	0.72436	0.33024	81.8107	5.42779	15.9739	41.6736	33.5232	26.6017	43.2551	23.6684	11.0904	13.1896	29.7871	34.175	11.4526	23.3503	25.0909	33.8446	13.5602
Kano19	0.37746	-0.338396	-0.0668377	0.186804	-0.265234	-0.111657	-0.0306527	0.175164	-0.261095	0.20377	0.356063	2.84043	7.41248	5.76397	4.48473	3.15698	2.80976	0.633812	-0.0265147	0.74928	-3.05274	-0.256909	-0.252485	4.24882	0.154529	0.0609975	1.97683
Mokwa17	0.5019	-0.297375	-0.0367034	0.238377	-0.236161	-0.0629806	0.0488982	0.239506	-0.203387	0.290193	0.397014	0.988715	19.788	15.3689	11.5144	9.22364	8.61274	3.20627	1.0409	4.46041	-4.08068	2.44433	1.38978	12.8343	2.43827	2.35649	5.73027
Mokwa18	0.375684	0.255138	0.16563	0.544497	0.0444431	0.338259	0.359735	0.494928	0.318527	0.189455	0.662257	0.491587	0.496607	48.4015	20.7375	14.7098	21.5989	9.81317	3.79237	4.07326	5.72185	11.8294	2.63707	13.6219	9.36567	13.0816	7.84436
Mokwa19	0.293178	0.282488	0.168876	0.567816	0.0447478	0.354647	0.345564	0.499975	0.334832	0.125504	0.70069	0.503073	0.489358	0.563525	27.9787	11.2118	17.008	6.81574	2.14142	0.735803	1.46565	7.08779	0.166895	9.22142	6.00187	9.10615	5.87052
Mokwa20	0.787296	0.417946	0.281829	0.810104	0.126347	0.543141	0.649137	0.780779	0.539981	0.4573	0.93134	0.593177	0.656607	0.669545	0.671219	9.97222	14.4051	8.31713	4.14364	6.79163	10.342	12.3036	5.19197	10.6941	8.95152	11.3449	5.39117
Onne18	0.68291	0.632901	0.352757	0.896646	0.239568	0.685326	0.744534	0.846085	0.73413	0.383884	0.994365	0.346651	0.402582	0.645529	0.668578	0.948496	23.1298	13.3292	6.54936	8.75529	18.2753	19.9326	7.48705	13.3768	14.4365	19.0296	7.4043
Onne19	0.754591	0.570956	0.325453	0.726289	0.265283	0.604483	0.71812	0.726771	0.67608	0.468425	0.74802	0.107502	0.206039	0.403208	0.36834	0.752882	0.792258	12.2377	5.54221	9.3175	17.8896	16.3674	8.01098	9.09812	11.306	13.9352	4.31608
Onne20	0.727792	0.470528	0.275959	0.565126	0.245467	0.496444	0.630508	0.593105	0.569257	0.472825	0.547735	-0.00702784	0.104528	0.243505	0.180848	0.586156	0.608332	0.707718	5.01124	6.41818	11.7906	10.0617	5.49656	5.16595	6.79243	8.05339	2.18041
Otobi18	0.802035	0.216859	0.180511	0.369439	0.138833	0.29715	0.488414	0.437823	0.328909	0.543501	0.339345	0.103459	0.233341	0.136248	0.0323716	0.500489	0.423644	0.619819	0.667199	18.4657	21.605	18.0427	11.5829	11.1731	11.9248	13.0158	3.92638
Otobi19	0.70757	0.567273	0.30557	0.538624	0.323805	0.543113	0.677135	0.578705	0.656742	0.474334	0.472039	-0.259629	-0.131488	0.117886	0.0397165	0.469423	0.544668	0.733001	0.754952	0.720652	48.6733	34.3307	19.3152	13.2282	22.746	26.8213	5.1795
Ubiaja17	0.854614	0.611847	0.348426	0.714403	0.313783	0.632395	0.781077	0.739621	0.727192	0.550587	0.696641	-0.0281056	0.101313	0.313502	0.24706	0.718361	0.76416	0.862653	0.828716	0.774147	0.907284	29.4163	15.6294	14.6532	19.9259	23.9097	6.38715
Ubiaja18	0.641324	0.275483	0.18323	0.341959	0.169724	0.310574	0.45621	0.394029	0.361952	0.435677	0.30119	-0.0356356	0.0743168	0.0901639	0.00750533	0.39109	0.37031	0.544723	0.584062	0.641173	0.658559	0.685471	17.6733	8.13701	10.3027	11.5229	2.87874
Ubiaja20	0.896028	0.149333	0.181912	0.579377	0.0261251	0.327467	0.508178	0.60429	0.288186	0.559918	0.669828	0.654113	0.748598	0.508023	0.452335	0.87867	0.721679	0.674804	0.598761	0.674629	0.491964	0.700996	0.502206	14.8541	10.3276	11.8737	6.14912
Umudike17	0.858988	0.6264	0.356973	0.755471	0.310323	0.653338	0.795859	0.772228	0.743654	0.546394	0.752522	0.0248729	0.148693	0.365189	0.307809	0.768969	0.814297	0.87673	0.823115	0.752795	0.884438	0.996625	0.664816	0.726917	13.5889	16.4582	4.64713
Umudike19	0.645583	0.569022	0.309411	0.661931	0.271902	0.57587	0.666603	0.659295	0.65669	0.400761	0.669338	0.00647413	0.0947599	0.336351	0.307951	0.642638	0.707789	0.712561	0.643528	0.541813	0.687693	0.788569	0.490302	0.551089	0.79864	31.2521	5.75325
Zaria20	0.816279	0.307346	0.241245	0.742943	0.0728207	0.461367	0.58777	0.725949	0.435687	0.481554	0.86867	0.679629	0.746393	0.653314	0.643066	0.989192	0.892055	0.714879	0.564365	0.529422	0.430166	0.682349	0.396768	0.924449	0.730443	0.596304	2.9786

## Sheet: Suppl Table 7 genotype rankiing
gen	OP	RMSD	rank_OP	rank_RMSD	sum_rank
IITA-TMS-IBA000070	6.68711	0.878785	2	17	19
TMS14F1301P0004	4.23393	0.7098	9	13	22
TMS14F1125P0010	4.19293	0.822489	10	14	24
TMS13F2207P0001	1.97974	0.492656	23	6	29
TMS14F1036P0007	6.42726	1.07302	4	26	30
TMS14F1306P0020	1.68232	0.291793	29	1	30
TMS13F1377P0018	1.4313	0.57287	34	9	43
TMS14F1262P0002	2.96174	1.09421	14	29	43
TMS14F1285P0006	2.06451	1.00924	22	25	47
TMS14F1131P0001	2.40999	1.21455	18	31	49
TMS13F1095P0011	1.60828	0.920933	30	20	50
TMS14F1306P0015	0.558746	0.450512	45	5	50
TMS13F1182P0002	1.44083	0.988225	33	23	56
TMS14F1001P0004	2.23515	1.38991	19	38	57
TMS14F1310P0004	0.746376	0.856267	43	15	58
TMS14F1035P0004	1.77338	1.29346	27	34	61
TMS14F1013P0007	0.104873	0.646227	51	11	62
TMS14F1310P0015	5.1369	1.76627	5	57	62
TMS13F1053P0010	4.3549	1.69975	8	55	63
TMS13F1288P0005	0.958357	1.08537	38	27	65
TMS13F1124P0004	1.70087	1.39609	28	39	67
TMS13F1153P0001	0.22526	0.909985	49	19	68
TMS14F1014P0017	-1.00407	0.587411	62	10	72
TMS14F1195P0004	-0.792749	0.872288	59	16	75
TMS14F1301P0013	4.74609	2.10613	6	69	75
TMS13F1343P0044	-2.18058	0.448814	72	4	76
TMS14F1285P0017	3.86378	1.94248	12	65	77
TMS13F1461P0002	-1.81337	0.545915	71	8	79
TMS13F1053P0015	3.06255	1.97115	13	67	80
TMS14F1303P0012	0.0927486	1.08537	52	28	80
TMS13F1401P0016	0.545214	1.32573	46	35	81
TMS13F1020P0001	0.779191	1.44124	41	42	83
TMS13F1329P0003	0.848943	1.49717	39	44	83
TMS13F1343P0022	2.42252	1.9668	17	66	83
TMS13F1376P0018	7.21417	2.75026	1	83	84
TMS14F1208P0007	0.84	1.60075	40	47	87
TMS13F2110P0008	2.55454	2.21203	16	73	89
TMS14F1019P0015	-3.50596	0.545263	83	7	90
IITA-TMS-IBA30572	-3.72806	0.433368	89	3	92
TMS13F1203P0042	-2.40034	0.909405	74	18	92
TMS13F1307P0016	2.20741	2.2064	20	72	92
TMS13F1343P0002	0.531284	1.50633	47	45	92
TMS14F1278P0003	-1.51451	0.993288	68	24	92
TMS14F1295P0012	-0.365593	1.36574	55	37	92
TMS13F1365P0029	-4.17967	0.402905	91	2	93
TMS13F1069P0024	2.5727	2.54446	15	80	95
TMS13F1304P0003	6.51169	3.14018	3	92	95
TMS14F1016P0006	4.5741	2.88295	7	88	95
TMS13F1365P0002	4.03127	2.83022	11	85	96
TMS14F1022P0006	2.11911	2.24949	21	75	96
TMS14F1223P0007	0.77032	1.68489	42	54	96
TMS13F1160P0004	-1.43882	1.29015	67	33	100
TMS14F1194P0002	-0.826156	1.41178	61	40	101
TMS14F1196P0003	1.48935	2.1472	31	71	102
TMS13F1088P0007	-0.518114	1.53193	57	46	103
TMS14F1159P0003	0.720115	1.82508	44	59	103
TMS14F1287P0008	1.81802	2.30802	26	77	103
TMS14F1022P0003	1.82904	2.52283	25	79	104
TMS14F1049P0001	-5.2969	0.684229	93	12	105
TMS14F1299P0007	-2.2074	1.28495	73	32	105
TMS13F1126P0006	1.10132	2.11226	37	70	107
TMS14F1014P0016	-3.65807	0.923403	87	21	108
TMS14F1035P0007	-0.114046	1.8236	53	58	111
TMS13F1126P0003	-3.72885	0.92632	90	22	112
TMS13F1343P0013	-0.795547	1.63827	60	52	112
TMS13F1362P0001	0.435096	1.92645	48	64	112
TMS14F1306P0008	-0.410651	1.74233	56	56	112
TMS13F1400P0001	-3.38607	1.33492	79	36	115
TMS13F1063P0013	-3.65741	1.21414	86	30	116
TMS13F2061P0005	-1.40183	1.62487	66	50	116
IITA-TMS-IBA982101	1.84508	3.15343	24	93	117
TMS13F1176P0002	-0.760681	1.83028	58	60	118
TMS14F1312P0003	-2.9512	1.49271	76	43	119
TMS13F1021P0008	1.47283	2.96912	32	90	122
TMS14F1300P0002	1.33138	2.90406	36	89	125
TMS14F1291P0012	-1.29908	1.87239	65	62	127
TMS14F1195P0005	-2.62332	1.68333	75	53	128
TMS14F1300P0008	-0.187592	2.26858	54	76	130
IITA-TMS-IBA980581	1.39658	4.07205	35	96	131
TMS13F1049P0001	-3.55724	1.60287	84	48	132
TMS14F1291P0003	0.158584	2.80858	50	84	134
TMS13F1343P0045	-6.05155	1.42554	95	41	136
TMS13F1122P0005	-3.69159	1.62192	88	49	137
TMS14F1146P0002	-1.07607	2.60527	63	81	144
TMS14F1120P0003	-5.4362	1.63043	94	51	145
TMS13F1315P0008	-1.69317	2.35801	70	78	148
TMS13F1053P0009	-3.62994	2.06162	85	68	153
TMS13F1114P0001	-4.21318	1.83091	92	61	153
TMS14F1311P0002	-3.46458	2.23763	81	74	155
TMEB419	-1.23449	3.66557	64	95	159
TMS14F1288P0008	-7.41612	1.89402	96	63	159
TMS14F1098P0013	-1.62611	3.07776	69	91	160
TMS14F1292P0012	-3.4335	2.6348	80	82	162
TMS14F1297P0019	-2.99959	2.83314	77	86	163
TMS14F1291P0011	-3.22983	2.84239	78	87	165
TMS14F1224P0004	-3.49827	3.53893	82	94	176
